# Supplementary material for: Virus-like Particles Produced in Plants: A Promising Platform for Recombinant Vaccine Development
Source: Plants (Basel). 2024 Dec 20;13(24):3564. doi: 10.3390/plants13243564 (PMC11678810; doi:10.3390/plants13243564)
Supplement: Supplementary file 1 [file plants-13-03564-s001.zip]

Archive with 1 entries (1 files):
- Table S1. Approved VLP-based vaccines against infectious diseases.pdf
